# Supplementary material for: Quinoxaline 1,4-di-N-oxide Derivatives as New Antinocardial Agents
Source: Molecules. 2024 Sep 30;29(19):4652. doi: 10.3390/molecules29194652 (PMC11478375; doi:10.3390/molecules29194652)
Supplement: Supplementary file 1 [file molecules-29-04652-s001.zip]

Archive with 1 entries (1 files):
- molecules-3136837-supplementary.pdf
